# Supplementary material for: Preparation of Electrospun Active Molecules Membrane Application to Atmospheric Free Radicals
Source: Membranes (Basel). 2022 Apr 29;12(5):480. doi: 10.3390/membranes12050480 (PMC9143268; doi:10.3390/membranes12050480)
Supplement: Supplementary file 1 [file membranes-12-00480-s001.zip]

Archive with 1 entries (1 files):
- membranes-1685685-supplementary.pdf
